# Supplementary material for: The Influence of Hydrophobic Blocks of PEO-Containing Copolymers on Glyceryl Monooleate Lyotropic Liquid Crystalline Nanoparticles for Drug Delivery
Source: Polymers (Basel). 2021 Aug 5;13(16):2607. doi: 10.3390/polym13162607 (PMC8399356; doi:10.3390/polym13162607)
Supplement: Supplementary file 1 [file polymers-13-02607-s001.zip]

Archive with 1 entries (1 files):
- polymers-1303642-supplementary.pdf
